# Supplementary material for: Whole Genome Sequencing Improves the Identification of Pathogenic and Novel Variation in Nonsyndromic Hearing Loss
Source: Hum Mutat. 2025 Dec 1;2025:6371082. doi: 10.1155/humu/6371082 (PMC12685424; doi:10.1155/humu/6371082)
Supplement: Supporting Information — Additional supporting information can be found online in the Supporting Information section. Table S1: Patient cohort and clinical characteristics. Table S2: Copy number variants intersecting GJB2 regulatory SRO. [file 6371082.f1.xlsx]

## Sheet: Supplementary Table 1
Supplementary Table 1: Patient Cohort and Clinical Characteristics
Case ID	HL type	Severity	Pattern	Age at dx or earliest documented HL in medical record	Stability	Sex	Hisorical Heterozygous Pathogenic/Likely Pathogenic GJB2 (NM_004004.5) Variant
HLS-630	BSNHL	mild to moderate	all frequencies	11y	stable	F	c.35delG, p.Gly12Valfs
HLS-582	BSNHL	mild	sloping	12y	stable	F	c.35delG, p.Gly12Valfs
HLS-055	BSNHL	mild to moderate	unknown	15y	unknown	F	c.35delG, p.Gly12Valfs
HLS-037	BSNHL	severe	high frequency	2-3y	unknown	M	c.35delG, p.Gly12Valfs
HLS-088	BSNHL	profound	all frequencies	newborn	unknown	M	c.101T>C, p.Met34Thr
HLS-138	BSNHL	severe to profound	unknown	10y	unknown	M	c.269T>C, p.Leu90Pro
HLS-316	BSNHL	mild to moderate	sloping	newborn	unknown	F	c.380G>A, pArg127His
HLS-625	BSNHL	moderate to profound	sloping	2y	unknown	M	c.663G>C, p.Lys221Asn
HLS-031	BSNHL	mild to profound	sloping	newborn	unknown	F	c.1A>G, p.Met1Val
HLS-180	BSNHL	profound	unknown	newborn	unknown	F	c.35delG, p.Gly12Valfs
HLS-561	BSNHL	mild	mid frequency	9y	unknown	M	c.269T>C, p.Leu90Pro
HLS-082	BSNHL	mild to moderate	all frequencies	17mo	unknown	F	c.109G>A, pVal37Ile
HLS-123	BSNHL	moderate	sloping	2-3y	unknown	M	c.109G>A, pVal37Ile
HLS-158	BSNHL	mild to moderate	sloping	1mo	unknown	M	c.35delG, p.Gly12Valfs
HLS-168	BSNHL	severe to profound	unknown	4y	progressive	F	c.35delG, p.Gly12Valfs
HLS-174	BSNHL	moderate to severe	unknown	3y	progressive	M	c.101T>C, p.Met34Thr
HLS-193	BSNHL	mild to moderately severe	sloping	3y	unknown	F	c.35delG, p.Gly12Valfs
HLS-229	BSNHL	mild	mid frequency	8y	unknown	F	c.101T>C, p.Met34Thr
HLS-240	BSNHL	mild to moderate	cookie bite	1mo	stable	F	c.269T>C, p.Leu90Pro
HLS-241	BSNHL	mild to severe	sloping	21mo	stable	M	c.35delG, p.Gly12Valfs
HLS-244	BSNHL	moderate	notched high frequency	7y	stable	M	c.101T>C, p.Met34Thr
HLS-300	BSNHL	mild to profound	sloping	3y	progressive	M	c.35delG, p.Gly12Valfs
HLS-342	BSNHL	mild to moderately severe	sloping	newborn	stable	M	c.109G>A, pVal37Ile

## Sheet: Supplementary Table 2
Supplementary Table 2: Copy number variants intersecting GJB2 regulatory SRO
gnomAD SV ID/Name	Position	Size (kb)	gnomAD SV4.1 Allele count	gnomAD SV4.1 Allele number	gnomAD SV4.1 Allele frequency
DEL_CHR13_B976D7E4 (GJB6-D13S1830)	chr13:2022303 -20531805	309	30	126092	0.000238
DEL_CHR13_5470A631 (GJB6-D13S1854)	chr13:20228606-20460615	232	9	126092	7.1e-05
Abou_Tayoun_2016	chr13:20347572-20526976	179	-	-	-
DEL_CHR13_5FBBE8E9 (Wilch_2010)	chr13:20365204-20496558	131	3	126092	2.4e-05
DEL_CHR13_6C4FE496 (HLS-342)	chr13:20398368-20523822	125	11	126092	8.7e-05
DEL_CHR13_8954245B	chr13:20407360-20441576	34	3	126092	2.4e-05
DEL_CHR13_1809DB80	chr13:20410742-20423024	12.3	1	126092	8e-06
DEL_CHR13_AD345DD6	chr13:20418061-20428671	10.6	1	126092	8e-06
DEL_CHR13_4718CCF7	chr13:20420178-20429018	8.8	1	126092	8e-06
DUP_CHR13_8F7D5DEB	chr13:20447779-20714385	267	2	126090	1.6e-05
DUP_CHR13_659D2808	chr13:20320000-20506106	186	1	126092	8e-06
